# Supplementary material for: Impact of TP53 mutations on survival outcomes in the CAR-T era of large B-cell lymphoma
Source: Front Immunol. 2026 Jun 3;17:1823432. doi: 10.3389/fimmu.2026.1823432 (PMC13272385; doi:10.3389/fimmu.2026.1823432)
Supplement: Supplementary file 2 [file Table1.xlsx]

## Sheet: Sheet1
Supplemental Table S1.List of 170 genes included in the targeted NGS panel.
GENE	GENE	GENE	GENE	GENE	GENE	GENE	GENE
ALK	APC	ARID1A	ARID1B	ATM	ATP6V1B2	B2M	BCL10
BCL11B	BCL2	BCL6	BCOR	BIRC3	BRAF	BTG1	BTG2
BTK	CARD11	CCND1	CCND3	CD274	CD58	CD70	CD79A
CD79B	CD83	CDKN1A	CDKN1B	CDKN2A	CDKN2B	CHD2	CHD8
CIITA	CREBBP	CXCR4	DDX3X	DNMT3A	DTX1	DUSP2	EBF1
EGR2	EP300	EPHA7	ETV6	EZH2	FAS	FAT1	FBX011
FBXW7	FGFR3	FLT3	FOXO1	GATA3	GNA13	GRB2	HIST1H1B
HIST1H1C	HIST1H1D	HIST1H1E	HIST2H2AB	HVCN1	ID3	IDH2	IGLL5
IKBKB	IKZF1	IKZF3	IL6	IL6ST	IL7R	IRF4	ITPKB
JAK1	JAK2	JAK3	KDM6A	KIT	KLHL6	KMT2A	KMT2C
KMT2D	KRAS	LTB	MAP2K1	MAPK1	MCL1	MED12	MEF2B
MGA	MTOR	MYC	MYD88	NF1	NFKBIA	NFKBIE	NOTCH1
NOTCH2	NRAS	NSD2	NT5C2	PAX5	PCLO	PDGFRB	PDCD1LG2
PHF6	PIK3CA	PIK3CD	PIK3R1	PIM1	PIM2	PLCG2	POT1
POU2AF1	POU2F2	PRDM1	PRKCB	PTEN	PTPN1	PTPN11	RB1
REL	RHOA	RIPK1	RPS15	RUNX1	SAMHD1	SETD2	SF3B1
SGK1	SH2B3	SMARCA4	SMARCB1	SOCS1	SOX11	SP140	SPEN
STAT3	STAT5B	STAT6	SYK	TBL1XR1	TCF3	TERT	TET2
TMSB4X	TNFAIP3	TNFRSF14	TP53	TP63	TRAF2	TRAF3	XBP1
XPO1	ZMYM3
