# Supplementary material for: Impact of TP53 mutations on survival outcomes in the CAR-T era of large B-cell lymphoma
Source: Front Immunol. 2026 Jun 3;17:1823432. doi: 10.3389/fimmu.2026.1823432 (PMC13272385; doi:10.3389/fimmu.2026.1823432)
Supplement: Supplementary file 3 [file Table2.xlsx]

## Sheet: Sheet1
Supplemental Table S2.Baseline demographics and clinical characteristics of patients stratified by TP53 status and treatment groups.
Characteristic	All patients,	TP53 wild type,	TP53-mutated,	p-value	CAR-T cell,	Non-CAR-T cell,	p-value
	No.(%)	No.(%)	No.(%)		No.(%)	No.(%)
Patients	195	120(62)	75(38)		151(77)	44(23)
Gender				0.079			0.982
Female	100(51.3)	68(56.7)	32(42.7)		78(51.7)	22(50)
Male	95(48.7)	52(43.3)	43(57.3)		73(48.3)	22(50)
Median age (range)	54(15-80)	52（26-79）	56（15-80）	0.523	56(17-79)	53(15-80)	0.186
COO				0.25			0.014
GCB	68(34.9)	38(31.7)	30(40.0)		55(36.4)	13(29.5)
Non-GCB	124(63.6)	79(65.8)	45(60.0)		96(63.6)	28(63.6)
Stage				0.469			0.373
I-II	18(9.2)	13(10.8)	5(6.7)		16(10.6)	2(4.5)
III-IV	177(90.8)	107(89.2)	70(93.3)		135(89.4)	42(95.5)
IPI score				0.619			<0.001
<3	85(43.6)	55(45.8)	30(40.0)		76(50.3)	9(20.5)
≥3	93(47.7)	56(46.7)	37(49.3)		67(44.4)	26(59.1)
ECOG				0.269			0.037
<2	120(61.5)	78(65.0)	42(56.0)		99(65.6)	21(47.7)
≥2	75(38.5)	42(35.0)	33(44.0)		52(34.4)	23(52.3)
Classification				0.015			0.273
DLBCL	164(84.1)	108(90.0)	56(74.7)		127(84.1)	37(84.1)
HGBL	21(10.8)	9(7.5)	12(16.0)		18(11.9)	3(6.8)
TFL	6(3.0)	1(0.8)	5(6.7)		3(2.0)	3(6.8)
PMBL	4(2.1)	2(1.7)	2(2.7)		3(2.0)	1(2.3)
Double-hit or triple-hit				0.438			0.56
No	132(67.7)	82(68.3)	49(65.3)		99(65.6)	33(75.0)
Yes	17(8.7)	8(6.7)	9(12.0)		14(9.3)	3(6.8)
MYC rearrangement				0.142			0.826
No	89(45.6)	62(51.7)	27(36.0)		66(43.7)	23(52.3)
Yes	35(17.9)	17(14.2)	18(24.0)		28(18.5)	7(15.9)
Copy number alteration (CNA)	18(9.2)	10(8.3)	8(10.7)		15(9.9)	3(6.8)
BCL-2 rearrangement				0.158			0.657
No	74(37.9)	51(42.5)	23(30.7)		58(38.4)	16(36.4)
Yes	27(13.8)	12(10.0)	15(20.0)		19(12.6)	8(18.2)
Copy number alteration (CNA)	26(13.3)	15(12.5)	11(14.7)		22(14.6)	4(9.1)
BCL-6 rearrangement				0.495			0.939
No	69(35.4)	42(35.0)	27(36.0)		55(36.4)	14(31.8)
Yes	27(13.8)	18(15.0)	9(12.0)		20(13.2)	7(15.9)
Copy number alteration (CNA)	30(15.4)	15(12.5)	15(20.0)		23(15.2)	7(15.9)
p53 rearrangement				0.003			0.491
No	36(18.4)	28(23.3)	8(10.7)		25(16.6)	11(25.0)
Yes	18(9.2)	5(4.2)	13(17.3)		13(8.6)	5(11.4)
Copy number alteration (CNA)	1(0.5)	0(0)	1(1.3)		1(0.7)	0(0)
No.of previous lines				0.335			0.864
<3	93(47.7)	61(50.8)	32(42.7)		73(48.3)	20(45.5)
≧3	102(52.3)	59(49.2)	43(57.3)		78(51.7)	24(54.5)
Previous autologous HCT	25	17(14.2)	8(10.7)	0.623	23(15.2)	2(4.5)	0.107
