# Supplementary material for: Impact of TP53 mutations on survival outcomes in the CAR-T era of large B-cell lymphoma
Source: Front Immunol. 2026 Jun 3;17:1823432. doi: 10.3389/fimmu.2026.1823432 (PMC13272385; doi:10.3389/fimmu.2026.1823432)
Supplement: Supplementary file 4 [file Table3.xlsx]

## Sheet: Sheet1
Supplemental Table S3.Detailed reasons for not receiving standard CAR-T infusion or consolidative ASCT in the non-CAR-T group (n=44)
Category	Sub-reason	Patients (n)	Percentage (%)
I. Baseline Transplant Ineligibility		27	0.614
	Age > 70 years	9	0.205
	Poor performance status (ECOG PS ≥2)	16	0.364
	Prior ASCT failure	2	0.045
II. Aggressive Disease Biology		8	0.182
	Rapid progression during salvage chemo	8	0.182
III. Successful Standard of Care		5	0.114
	Completed chemo + ASCT	5	0.114
IV. Other/Miscellaneous		4	0.091
	Patient refusal or financial barriers	4	0.091
Total		44	1
