# Supplementary material for: Impact of TP53 mutations on survival outcomes in the CAR-T era of large B-cell lymphoma
Source: Front Immunol. 2026 Jun 3;17:1823432. doi: 10.3389/fimmu.2026.1823432 (PMC13272385; doi:10.3389/fimmu.2026.1823432)
Supplement: Supplementary file 5 [file Table4.xlsx]

## Sheet: Sheet1
Supplemental Table S4.Summary of subsequent treatments following CAR-T failure or progression.
Treatment	TP53-mut	TP53-WT
CAR-T retreatment	15	20
CAR-T + ASCT	6	10
ASCT alone	1	0
CAR-T + allo-HSCT	0	1
Chemotherapy	1	0
Clinical trial	1	1
No further treatment	4	1
