# Supplementary material for: Impact of TP53 mutations on survival outcomes in the CAR-T era of large B-cell lymphoma
Source: Front Immunol. 2026 Jun 3;17:1823432. doi: 10.3389/fimmu.2026.1823432 (PMC13272385; doi:10.3389/fimmu.2026.1823432)
Supplement: Supplementary file 6 [file Table5.xlsx]

## Sheet: Sheet1
Table S5.Detailed mutational profiles and functional annotations of TP53 mutations (n=75).
ID	group	Histology	Exon	Mutation Type	Mutation Frequency	Protein Position (p.)	Mutation Type	TP53_domain
L195	TP53mut+CART	TFL	exon5	nonsynonymous SNV	0.4488	p.C176F	Missense	DBD
L010	TP53mut+CART	DLBCL	exon7	nonsynonymous SNV	0.5139	p.I255F	Missense	DBD
L125	TP53mut+nonCART	DLBCL	exon7	nonsynonymous SNV	0.7944	p.G245S	Missense	DBD
L183	TP53mut+CART	HGBL	exon4	nonsynonymous SNV	0.6966	p.T125M	Missense	DBD
L071	TP53mut+nonCART	DLBCL	exon8	stopgain	0.5133	p.E298X	Disruptive	Non-DBD
L152	TP53mut+nonCART	DLBCL	exon5	nonframeshift deletion	0.2491	p.P177_C182delPHHERC	Disruptive	DBD
L076	TP53mut+CART	HGBL	exon5	nonsynonymous SNV	0.7996	p.R175H	Missense	DBD
L171	TP53mut+CART	DLBCL	exon7	nonsynonymous SNV	0.9191	p.G245C	Missense	DBD
L177	TP53mut+nonCART	DLBCL	exon5	nonsynonymous SNV	0.7064	p.R175H	Missense	DBD
L147	TP53mut+nonCART	HGBL	exon6	nonsynonymous SNV	0.1675	p.S215R	Missense	DBD
L099	TP53mut+nonCART	HGBL	exon8	nonsynonymous SNV	0.0648	p.R282W	Missense	DBD
L194	TP53mut+CART	DLBCL	exon5	nonsynonymous SNV	0.4761	p.R175H	Missense	DBD
L173	TP53mut+nonCART	DLBCL	exon7	nonframeshift insertion	0.4388	p.L252dupL	Disruptive	DBD
L105	TP53mut+nonCART	TFL	exon7	nonsynonymous SNV	0.0323	p.Y236C	Missense	DBD
L103	TP53mut+CART	DLBCL	exon10	nonsynonymous SNV	0.8095	p.E358V	Missense	Non-DBD
L176	TP53mut+CART	DLBCL	exon7	nonsynonymous SNV	0.3837	p.R248W	Missense	DBD
L085	TP53mut+CART	DLBCL	exon5	nonsynonymous SNV	0.3102	p.P152L	Missense	DBD
L083	TP53mut+nonCART	DLBCL	exon7	nonsynonymous SNV	0.4311	p.M246V	Missense	DBD
L016	TP53mut+CART	DLBCL	exon5	nonsynonymous SNV	0.8577	p.A159V	Missense	DBD
L064	TP53mut+CART	DLBCL	exon6	nonsynonymous SNV	0.0287	p.Y220C	Missense	DBD
L011	TP53mut+nonCART	DLBCL	exon7	nonsynonymous SNV	0.4604	p.Y234H	Missense	DBD
L038	TP53mut+CART	DLBCL	exon8	nonsynonymous SNV	0.6728	p.R273L	Missense	DBD
L081	TP53mut+CART	HGBL	exon7	nonsynonymous SNV	0.2912	p.R248Q	Missense	DBD
L062	TP53mut+CART	DLBCL	exon4	stopgain	0.7148	p.W91X	Disruptive	Non-DBD
L044	TP53mut+CART	DLBCL	exon7	nonsynonymous SNV	0.5024	p.R248Q	Missense	DBD
L075	TP53mut+CART	DLBCL	exon5	nonsynonymous SNV	0.4191	p.C135F	Missense	DBD
L180	TP53mut+CART	DLBCL	exon5	nonframeshift substitution	0.3678	p.M160_A161delinsFS	Disruptive	DBD
L090	TP53mut+CART	DLBCL	exon7	nonsynonymous SNV	0.0077	p.G245D	Missense	DBD
L072	TP53mut+CART	DLBCL	exon5	nonsynonymous SNV	0.3474	p.C176W	Missense	DBD
L045	TP53mut+CART	DLBCL	exon5	nonframeshift insertion	0.8118	p.V157_R158insL	Disruptive	DBD
L028	TP53mut+CART	HGBL	exon7	nonsynonymous SNV	0.0213	p.G245V	Missense	DBD
L188	TP53mut+nonCART	DLBCL	exon5	nonsynonymous SNV	0.6324	p.R175H	Missense	DBD
L141	TP53mut+nonCART	HGBL	exon6	stopgain	0.1071	p.R213X	Disruptive	DBD
L104	TP53mut+CART	DLBCL	exon7	nonsynonymous SNV	0.5623	p.R249S	Missense	DBD
L086	TP53mut+nonCART	DLBCL	exon7	nonsynonymous SNV	0.7246	p.R248Q	Missense	DBD
L165	TP53mut+CART	DLBCL	exon7	nonsynonymous SNV	0.6838	p.R248W	Missense	DBD
L018	TP53mut+CART	DLBCL	exon7	nonsynonymous SNV	0.2583	p.R248Q	Missense	DBD
L113	TP53mut+nonCART	DLBCL	exon6	stopgain	0.3276	p.R213X	Disruptive	DBD
L139	TP53mut+CART	DLBCL	exon8	frameshift insertion	0.0249	p.T284Afs*62	Disruptive	DBD
L170	TP53mut+CART	DLBCL	exon7	nonsynonymous SNV	0.1244	p.R248Q	Missense	DBD
L004	TP53mut+CART	PMBL	exon6	nonsynonymous SNV	0.0537	p.T211P	Missense	DBD
L080	TP53mut+CART	DLBCL	exon5	nonsynonymous SNV	0.557	p.R175H	Missense	DBD
L047	TP53mut+CART	HGBL	exon7	nonsynonymous SNV	0.8625	p.S241F	Missense	DBD
L088	TP53mut+CART	DLBCL	exon7	nonsynonymous SNV	0.7582	p.C238Y	Missense	DBD
L181	TP53mut+CART	TFL	exon10	stopgain	0.6113	p.R342*	Disruptive	Non-DBD
L119	TP53mut+nonCART	DLBCL	exon9	frameshift insertion	0.0276	p.Q331Pfs*6	Disruptive	Non-DBD
L142	TP53mut+CART	DLBCL	exon5	nonsynonymous SNV	0.7036	p.C176F	Missense	DBD
L184	TP53mut+CART	DLBCL	exon8	nonsynonymous SNV	0.4201	p.R273P	Missense	DBD
L030	TP53mut+CART	DLBCL	exon8	stopgain	0.2718	p.R306X	Disruptive	Non-DBD
L008	TP53mut+CART	HGBL	exon8	nonsynonymous SNV	0.8892	p.R273H	Missense	DBD
L007	TP53mut+nonCART	DLBCL	exon10	splicing	0.8339	NA	Disruptive	NA
L158	TP53mut+CART	HGBL	exon6	stopgain	0.9578	p.R196X	Disruptive	DBD
L069	TP53mut+nonCART	DLBCL	exon5	nonsynonymous SNV	0.8659	p.P151S	Missense	DBD
L143	TP53mut+CART	DLBCL	exon7	nonsynonymous SNV	0.7923	p.R248Q	Missense	DBD
L160	TP53mut+nonCART	DLBCL	exon5	nonsynonymous SNV	0.792	p.C176Y	Missense	DBD
L123	TP53mut+CART	DLBCL	exon8	nonsynonymous SNV	0.6236	p.R282W	Missense	DBD
L073	TP53mut+nonCART	DLBCL	exon7	nonsynonymous SNV	0.0081	p.R248Q	Missense	DBD
L092	TP53mut+nonCART	TFL	exon7	nonsynonymous SNV	0.4651	p.G245S	Missense	DBD
L054	TP53mut+CART	DLBCL	exon8	nonsynonymous SNV	0.6817	p.R273C	Missense	DBD
L042	TP53mut+CART	DLBCL	exon8	nonsynonymous SNV	0.0501	p.D281Y	Missense	DBD
L162	TP53mut+CART	DLBCL	exon7	nonsynonymous SNV	0.9527	p.N239D	Missense	DBD
L122	TP53mut+CART	DLBCL	exon5	nonsynonymous SNV	0.7123	p.C176F	Missense	DBD
L049	TP53mut+CART	DLBCL	exon7	nonsynonymous SNV	0.966	p.M237I	Missense	DBD
L190	TP53mut+nonCART	DLBCL	exon8	nonframeshift deletion	0.7118	p.V274_C277delVCAC	Disruptive	DBD
L058	TP53mut+CART	HGBL	exon10	nonsynonymous SNV	0.0809	p.S346A	Missense	Non-DBD
L017	TP53mut+CART	TFL	exon8	nonsynonymous SNV	0.4479	p.E286K	Missense	DBD
L037	TP53mut+CART	DLBCL	exon5	stopgain	0.7674	p.C141X	Disruptive	DBD
L159	TP53mut+CART	DLBCL	exon5	nonsynonymous SNV	0.5633	p.R175H	Missense	DBD
L115	TP53mut+CART	DLBCL	exon7	nonsynonymous SNV	0.6302	p.R248W	Missense	DBD
L138	TP53mut+nonCART	DLBCL	exon8	nonsynonymous SNV	0.7633	p.R282W	Missense	DBD
L140	TP53mut+CART	DLBCL	exon7	nonframeshift deletion	0.463	p.S240_C242del	Disruptive	DBD
L121	TP53mut+CART	DLBCL	exon8	nonsynonymous SNV	0.3031	p.E271K	Missense	DBD
L067	TP53mut+CART	PMBL	exon4	nonsynonymous SNV	0.3759	p.S116C	Missense	Non-DBD
L031	TP53mut+CART	DLBCL	exon6	nonsynonymous SNV	0.9543	p.I195T	Missense	DBD
L145	TP53mut+CART	HGBL	exon5	nonsynonymous SNV	0.8686	p.R175H	Missense	DBD
